# Supplementary material for: In Search of the Most Significant Potential G-Quadruplexes in SARS-CoV-2 RNA: Genomic Analysis
Source: Viruses. 2026 Feb 16;18(2):253. doi: 10.3390/v18020253 (PMC12945054; doi:10.3390/v18020253)
Supplement: Supplementary file 1 [file viruses-18-00253-s001.zip]

Archive with 1 entries (1 files):
- viruses-4097896-supplementary.pdf
